# Supplementary material for: Ultrasensitive Bead-Based Immunoassay for Real-Time Continuous Sample Flow Analysis
Source: Biosensors (Basel). 2025 May 15;15(5):316. doi: 10.3390/bios15050316 (PMC12109733; doi:10.3390/bios15050316)
Supplement: Supplementary file 1 [file biosensors-15-00316-s001.zip]

Archive with 1 entries (1 files):
- biosensors-3575096-supplementary.pdf
